# Supplementary material for: The ACSL3-LPIAT1 signaling drives prostaglandin synthesis in non-small cell lung cancer
Source: Oncogene. 2020 Feb 7;39(14):2948–60. doi: 10.1038/s41388-020-1196-5 (PMC7118021; doi:10.1038/s41388-020-1196-5)
Supplement: Supplementary file 2 — Supplementary Table 1 [file 41388_2020_1196_MOESM2_ESM.xls]

## Sheet: Sheet1
Cell Line	Alias	Tumor Type	Tumor Subtype	Age	Race	Gender	TP53	CDKN2A	KRAS	PTEN	RB1	BRAF	PIK3CA	NRAS	TTN	STK11	APC	NF1	SMAD4	SMARCA4	FBXW7	MUC16	KDM6A	CSMD3	CTNNB1	NOTCH1	NF2	ZFHX4	EGFR	RYR2	OBSCN	FAT3	MLL2	LRP1B	MAP2K4	CREBBP	EP300	MUC4	RIMS2	USH2A	PCLO	ODZ1	ABCA13	HCN1	AHNAK2	ALK	DNAH8	CSMD1	DNAH11
A427	HTB-53	Lung	Adenocarcinoma	52	Caucasian	M	WT	[c.1_471del471; p.0?; Del-WG; hom; Likely Som] (Sanger-v59), [c.1_457del457; p.?; hom; Likely Som] (Sanger-v59), [c.1_150del150; p.?; hom; Likely Som] (Sanger-v59), [c.1_522del522; p.0?; Del-WG; hom] (Sanger-v59)	[c.35G>T; p.G12V; MS; Som] (Sanger-v59), [c.35G>A; p.G12D; MS; Likely Som] (Sanger-v59), [c.35G>A; p.G12D; MS; het; Likely Som] (Sanger-v59), [Mut] (Gazdar)	WT	WT	WT	WT			WT	[c.?_?del?; p.?; hom] (Sanger-v59), [c.1_597del597; p.?; hom] (Sanger-v59), [HD] (Gazdar)		[c.?_?del?; p.?; hom] (Sanger-v59), [c.3216_4944del1729; p.?; hom] (Sanger-v59)	WT		WT	WT	WT		WT	WT		[c.121A>G; p.T41A; MS; Likely Som] (Sanger-v59), [c.121A>G; p.T41A; MS; hom; Likely Som] (Sanger-v59)	WT			WT									WT
A549	CCL-185	Lung	Adenocarcinoma	58	Caucasian	M	WT	[c.1_471del471; p.0?; Del-WG; hom; Likely Som] (Sanger-v59), [c.1_457del457; p.?; hom; Likely Som] (Sanger-v59), [c.1_150del150; p.?; hom; Likely Som] (Sanger-v59), [c.1_522del522; p.0?; Del-WG; hom] (Sanger-v59)	[Mut] (Gazdar), [c.34G>A; p.G12S; MS; Likely Som] (Sanger-v59), [c.34G>A; p.G12S; MS; hom; Likely Som] (Sanger-v59)	WT	WT	WT	WT	WT		[c.109C>T; p.Q37 stop] (Gazdar), [c.109C>T; p.Q37*; NS; hom; Likely Som] (Sanger-v59), [c.109C>T; p.Q37*; NS; Likely Som] (Sanger-v59)	WT	WT	WT	[c.2184_2206del23; p.Q729fs*4; Del-FS; hom] (Sanger-v59)	WT		WT		WT	WT	WT		WT						WT											WT
H1264		Lung	Squamous	59	Caucasian	M	[c.892G>T; p.E298*; NS; het; Likely Som] (Sanger-v59), [CAG to TAG (stop)] (NCI-Navy), [CDS; c.35ins ; fs; het; ST], [CDS; c.892G>T ; p.E298*; ns; het; ST] (Gazdar-NGS)	[c.238C>T; p.R80*; NS; Likely Som] (Sanger-v59), [c.?; p.R80*; NS; Som] (Sanger-v59), [c.205G>T; p.E69*; NS; hom; Likely Som] (Sanger-v59), [c.206A>T; p.E69V; MS] (Sanger-v59)	[c.34G>C; p.G12R; MS; Likely Som] (Sanger-v59), [c.34G>C; p.G12R; MS; Som] (Sanger-v59), [c.34G>C; p.G12R; MS; het; Likely Som] (Sanger-v59), [12CGT] (Gazdar), [CDS; c.34G>C ; p.G12R; ms; het; dbSNP; ST] (Gazdar-NGS)	[c.751G>T; p.G251C; MS; Likely Som] (Sanger-v59), [CDS; c.751G>T ; p.G251C; ms; hom; ST] (Gazdar-NGS)	WT	WT	WT	[CDS; c.261T>G ; p.N87K; ms; het], [CDS; c.263G>T ; p.G88V; ms; het], [CDS; c.7761G>T ; p.Q2587H; ms; het; ST], [CDS; c.8362G>C ; p.G2788R; ms; het; ST] (Gazdar-NGS)	[CDS; c.2132G>T ; p.W711L; ms; het; ST], [CDS; c.6731G>A ; p.S2244N; ms; het; ST], [CDS; c.8323G>A ; p.V2775M; ms; het; ST] (Gazdar-NGS)	WT	[c.291_378del88; p.?; Del-FS; hom] (Sanger-v59), [c.ex 2,3 del; p.E98-G155 del., stop at normal but trancated] (Gazdar)		[c.169delC; p.T58fs*36; Del-FS; hom] (Sanger-v59), [CDS; c.56del ; fs; het] (Gazdar-NGS)	WT	[CDS; c.9653G>T ; p.G3218V; ms; het; ST] (Gazdar-NGS)	WT	WT	WT		WT	WT	WT	WT	WT	[CDS; c.3533G>T ; p.R1178L; ms; hom; ST] (Gazdar-NGS)	WT	WT	WT		WT			[CDS; c.1231C>T ; p.P411S; ms; het; ST] (Gazdar-NGS)		WT	WT	WT		WT
H358	CRL-5807	Lung	Adenocarcinoma		Caucasian	M	[HD] (Gazdar)	WT	[12TGT] (Gazdar), [c.35G>T; p.G12V; MS; Likely Som] (Sanger-v59), [c.34G>T; p.G12C; MS; Likely Som] (Sanger-v59), [c.34G>T; p.G12C; MS; Som] (Sanger-v59), [c.34G>T; p.G12C; MS; het; Likely Som] (Sanger-v59)	WT	WT	WT	WT	WT		WT	WT	WT	WT	WT	WT		WT		[c.223A>G; p.T75A; MS] (Sanger-v59)	WT	WT		WT						WT											WT
H125		Lung	Adenosquamous	61	Black	M			WT		WT																				WT															WT
H596	HTB-178	Lung	Adenosquamous	73	Caucasian	M	[GGC to TGC] (NCI-Navy), [c.733G>T; p.G245C; MS; hom; Likely Som] (Sanger-v59)	WT	WT	WT	[c.542_543insT; p.S182fs*3; Ins-FS; hom] (Sanger-v59)	WT	[E545K] (Gazdar), [c.1633G>A; p.E545K; MS; het; Likely Som] (Sanger-v59)	WT		WT	WT	WT	WT	WT	WT		WT		WT	WT	WT		WT						WT											WT
H838	CRL-5844	Lung	Adenocarcinoma	59	Caucasian	M	WT	WT	WT	WT	[CDS; c.745del ; inframe; het] (Gazdar-NGS)	WT	WT	WT	WT	WT	[CDS; c.95T>G ; p.V32G; ms; het; dbSNP; ST] (Gazdar-NGS)	WT	WT	[CDS; c.1780ins ; fs; het] (Gazdar-NGS)	WT	WT	WT	[CDS; c.1874del ; fs; het; ST] (Gazdar-NGS)	WT	[CDS; c.866ins ; fs; het], [CDS; c.868ins ; fs; het] (Gazdar-NGS)	WT	WT	WT	WT	WT	WT	WT	WT	WT	WT	WT	WT	WT	WT	WT		WT	WT	WT	WT	WT	WT	WT
HCC95		Lung	Squamous	65	Caucasian	M	[c.1003delC; p.R335fs; Del-FS] (CPRIT-NGS)	WT	WT	WT	WT	WT	WT	WT	[c.G631T; p.A211S; MS] (CPRIT-NGS)	WT	WT	WT	WT	WT	WT	WT	WT	WT	WT	WT	WT	WT	WT	WT	WT	[c.G8488T; p.G2830C; MS] (CPRIT-NGS), [c.G10552T; p.V3518L; MS] (CPRIT-NGS)	WT	WT	WT	WT	WT	WT	WT	WT	WT	WT	[c.A4247G; p.H1416R; MS] (CPRIT-NGS)	WT	WT	WT	WT	WT	[c.C1199T; p.T400I; MS] (CPRIT-NGS), [c.G1702A; p.A568T; MS] (CPRIT-NGS), [c.A4919G; p.D1640G; MS] (CPRIT-NGS), [c.G11143T; p.V3715L; MS] (CPRIT-NGS), [c.G13516A; p.E4506K; MS] (CPRIT-NGS)
[truncated: 206 more columns]
